# Supplementary material for: MnTnHex-2-PyP5+ Displays Anticancer Properties and Enhances Cisplatin Effects in Non-Small Cell Lung Cancer Cells
Source: Antioxidants (Basel). 2022 Nov 7;11(11):2198. doi: 10.3390/antiox11112198 (PMC9686800; doi:10.3390/antiox11112198)
Supplement: Supplementary file 1 [file antioxidants-11-02198-s001.zip]

Archive with 1 entries (1 files):
- antioxidants-1945716-supplementary.pdf
